# Supplementary material for: Description of Osmolyte Pathways in Maturing Mdx Mice Reveals Altered Levels of Taurine and Sodium/Myo-Inositol Co-Transporters
Source: Int J Mol Sci. 2022 Mar 17;23(6):3251. doi: 10.3390/ijms23063251 (PMC8955384; doi:10.3390/ijms23063251)
Supplement: Supplementary file 1 [file ijms-23-03251-s001.zip]

Archive with 1 entries (1 files):
- ijms-1629365-supplementary.pdf
